# Supplementary material for: Correction: Prophylactic versus Therapeutic Fingolimod: Restoration of Presynaptic Defects in Mice Suffering from Experimental Autoimmune Encephalomyelitis
Source: PLoS One. 2023 Oct 3;18(10):e0292584. doi: 10.1371/journal.pone.0292584 (PMC10547186; doi:10.1371/journal.pone.0292584)
Supplement: S1 File — (ZIP) [file pone.0292584.s001.zip › pone0170825 files/Figure 7/quantitative analysis Iba1.xlsx]

## Sheet: Foglio1
	Iba 1 positive cells									Total
			field 1	field 2	field 3		MEDIA	ERR.STD.		MEDIA	ERR.STD.
	CTR		51	30	61		47.3333	9.13479		35.7333	4.83437
	CTR + FINGO		46	35	23		34.6667	6.64162		39.0667	4.00472
	EAE		79	155	163		132.333	26.7665		152.4	6.30908
	EAE+FINGO		42	48	54		48	3.4641		38.2667	5.45425
	CTR		21	40	27		29.3333	5.60753
	CTR + FINGO		48	32	11		30.3333	10.7134
	EAE		151	205	136		164	20.9523
	EAE+FINGO		33	32	27		30.6667	1.85592
	CTR		16	19	26		20.3333	2.96273
	CTR + FINGO		35	39	42		38.6667	2.02759
	EAE		125	185	191		167	21.0713
	EAE+FINGO		47	68	41		52	8.18535
	CTR		46	43	37		42	2.64575
	CTR + FINGO		58	65	39		54	7.76745
	EAE		173	151	113		145.667	17.5246
	EAE+FINGO		20	37	10		22.3333	7.88106
	CTR		60	31	28		39.6667	10.2035
	CTR + FINGO		41	27	45		37.6667	5.4569
	EAE		132	178	149		153	13.4288
	EAE+FINGO		39	22	54		38.3333	9.24362
