# Supplementary material for: Correction: Prophylactic versus Therapeutic Fingolimod: Restoration of Presynaptic Defects in Mice Suffering from Experimental Autoimmune Encephalomyelitis
Source: PLoS One. 2023 Oct 3;18(10):e0292584. doi: 10.1371/journal.pone.0292584 (PMC10547186; doi:10.1371/journal.pone.0292584)
Supplement: S1 File — (ZIP) [file pone.0292584.s001.zip › pone0170825 files/Figure 9/quantitative analysis CCL5.xlsx]

## Sheet: Foglio1
	CCL5 immunoreactive area									Total
			field 1	field 2	field 3		MEDIA	ERR.STD.		MEDIA	ERR.STD.
	CTR		2156	3083	1287		2175.33	518.551		1980.93	76.5806
	CTR + FINGO		1312	3196	484		1664	802.426		2769.87	519.036
	EAE		125026	85048	76669		95581	14919.9		55593.4	11391.4
	EAE+FINGO		14466	3451	7623		8513.33	3210.77		9430.93	303.726
	CTR		2123	2154	1869		2048.67	90.278
	CTR + FINGO		5124	2229	3545		3632.67	836.863
	EAE		67789	28196	39078		45021	11809.5
	EAE+FINGO		10000	9468	8960		9476	300.249
	CTR		1953	1752	1543		1749.33	118.364
	CTR + FINGO		2029	896	3736		2220.33	825.4
	EAE		83956	60312	52263		65510.3	9511.02
	EAE+FINGO		12212	12680	5324		10072	2377.84
	CTR		2362	1326	1903		1863.67	299.713
	CTR + FINGO		5326	4669	3056		4350.33	674.385
	EAE		30269	48826	21145		33413.3	8144.01
	EAE+FINGO		11265	8913	10054		10077.3	679.064
	CTR		1845	2746	1612		2067.67	345.772
	CTR + FINGO		1656	2944	1346		1982	489.254
	EAE		36269	53610	25445		38441.3	8202.77
	EAE+FINGO		9825	9478	7745		9016	643.346
